# Supplementary material for: Absence of Aquaporin-4 (AQP4) Prolongs the Presence of a CD11c+ Microglial Population during Postnatal Corpus Callosum Development
Source: Int J Mol Sci. 2024 Jul 30;25(15):8332. doi: 10.3390/ijms25158332 (PMC11312288; doi:10.3390/ijms25158332)
Supplement: Supplementary file 1 [file ijms-25-08332-s001.zip]

Archive with 1 entries (1 files):
- ijms-3106949-supplementary.pdf
